# Supplementary material for: Examining the Relationships Between Blood Cadmium, DNA Methylation Biomarker, Telomere Length, and Their Associations with Mortality in U.S. Adults
Source: Life (Basel). 2025 Sep 18;15(9):1467. doi: 10.3390/life15091467 (PMC12471579; doi:10.3390/life15091467)
Supplement: Supplementary file 1 [file life-15-01467-s001.zip]

Archive with 1 entries (1 files):
- Supplemental section.pdf
